# Supplementary material for: Deinoxanthin-Enriched Extracellular Vesicles from Deinococcus radiodurans Drive IL-10–Dependent Tolerogenic Programming of Dendritic Cells
Source: Antioxidants (Basel). 2025 Sep 12;14(9):1108. doi: 10.3390/antiox14091108 (PMC12466609; doi:10.3390/antiox14091108)
Supplement: Supplementary file 1 [file antioxidants-14-01108-s001.zip]

Archive with 1 entries (1 files):
- antioxidants-3843191-supplementary.pdf
